# Supplementary material for: Determination of Fumonisins in Grains and Poultry Feedstuffs in Croatia: A 16-Year Study
Source: Toxins (Basel). 2022 Jun 29;14(7):444. doi: 10.3390/toxins14070444 (PMC9318733; doi:10.3390/toxins14070444)
Supplement: Supplementary file 1 [file toxins-14-00444-s001.zip]

Archive with 1 entries (1 files):
- toxins-1778015-supplementary.pdf
